# Supplementary material for: Comparative Genome Analyses of 18 Verticillium dahliae Tomato Isolates Reveals Phylogenetic and Race Specific Signatures
Source: Front Microbiol. 2020 Nov 30;11:573755. doi: 10.3389/fmicb.2020.573755 (PMC7734093; doi:10.3389/fmicb.2020.573755)
Supplement: Supplementary Table 9 — Spreadsheet of secreted effectors from JR2 RG analysis, and GO function definition. [file Table_9.XLSX]

## Sheet: Sheet1
Core no NSM (Class 1)			Description	Length	#Hits	e-Value	sim mean	#GO	GO IDs	GO Names	Enzyme Codes	Enzyme Names	InterPro IDs	InterPro GO IDs	InterPro GO Names
1		Chr1g02460a-00001	predicted protein	243	20	4.92058e-180	73.19	2	F:GO:0003674; P:GO:0005975	F:molecular_function; P:carbohydrate metabolic process			no IPS match	no IPS match	no IPS match
2		Chr1g03211a-00001	FAS1 domain-containing protein	195	20	4.16215e-122	90	4	C:GO:0005634; P:GO:0006351; F:GO:0016787; P:GO:0050789	C:nucleus; P:transcription, DNA-templated; F:hydrolase activity; P:regulation of biological process	EC:3.6.1.15	Nucleoside-triphosphate phosphatase	IPR036378 (G3DSA:2.30.180.GENE3D); mobidb-lite (MOBIDB_LITE); mobidb-lite (MOBIDB_LITE); IPR040200 (PANTHER); IPR000782 (PROSITE_PROFILES); IPR036378 (SUPERFAMILY)	no GO terms	no GO terms
3		Chr1g06260a-00001	lipase	325	20	0	82.1	1	P:GO:0006629	P:lipid metabolic process			IPR029058 (G3DSA:3.40.50.GENE3D); IPR002921 (PFAM); IPR005592 (PFAM); PTHR45856 (PANTHER); PTHR45856:SF11 (PANTHER); cd00519 (CDD); IPR029058 (SUPERFAMILY)	P:GO:0006629; P:GO:0016042	P:lipid metabolic process; P:lipid catabolic process
4		Chr1g06580a-00001	predicted protein	212	20	5.14352e-130	64.35	2	C:GO:0016020; C:GO:0016021	C:membrane; C:integral component of membrane			no IPS match	no IPS match	no IPS match
5		Chr1g09280a-00001	---NA---	37									no IPS match	no IPS match	no IPS match
6		Chr1g11420a-00001	GPI ethanolamine phosphate transferase 3	180	20	3.65613e-98	88.39	5	F:GO:0003723; C:GO:0016020; P:GO:0016070; F:GO:0016787; F:GO:0016853	F:RNA binding; C:membrane; P:RNA metabolic process; F:hydrolase activity; F:isomerase activity			no IPS match	no IPS match	no IPS match
7		Chr1g15890a-00001	secreted protein	203	20	5.04736e-145	79.15						IPR018535 (PFAM); PTHR43662:SF12 (PANTHER); PTHR43662 (PANTHER)	no GO terms	no GO terms
8		Chr1g21900a-00001	metalloprotease	285	20	0	85.32	1	F:GO:0008237	F:metallopeptidase activity			IPR008754 (PFAM); IPR024079 (G3DSA:3.40.390.GENE3D); PTHR47466 (PANTHER); IPR008754 (CDD); SSF55486 (SUPERFAMILY)	F:GO:0008237	F:metallopeptidase activity				no GO terms	no GO terms
9		Chr1g21970.1-00001	predicted protein	62	20	8.90913e-38	81.7						no IPS match	no IPS match	no IPS match
10		Chr1g23530a-00001	predicted protein	260	8	8.83773e-117	91.69						mobidb-lite (MOBIDB_LITE); mobidb-lite (MOBIDB_LITE); mobidb-lite (MOBIDB_LITE); mobidb-lite (MOBIDB_LITE)	no GO terms	no GO terms
11		Chr1g27090a-00001	Cell pattern formation-associated protein stuA	57	13	3.55761e-12	68.77						no IPS match	no IPS match	no IPS match
12		Chr1g27200a-00001	Effector protein PevD1	137	20	5.91875e-86	83.22	2	C:GO:0005576; P:GO:0050789	C:extracellular region; P:regulation of biological process			G3DSA:2.40.350.20 (GENE3D); IPR032382 (PFAM); IPR032382 (PROSITE_PROFILES); cd12798 (CDD)	no GO terms	no GO terms
13		Chr1g27610a-00001	putative secreted protein	198	20	6.50888e-138	92.16	1	F:GO:0016740	F:transferase activity			IPR025649 (PFAM); PTHR38847:SF1 (PANTHER); IPR025649 (PANTHER)	no GO terms	no GO terms
14		Chr1g28780a-00001	pectate lyase	319	20	0	92.79	3	C:GO:0005576; P:GO:0005975; F:GO:0016829	C:extracellular region; P:carbohydrate metabolic process; F:lyase activity			IPR002022 (SMART); IPR012334 (G3DSA:2.160.20.GENE3D); IPR002022 (PFAM); PTHR31683:SF18 (PANTHER); PTHR31683 (PANTHER); IPR011050 (SUPERFAMILY)	no GO terms	no GO terms
15		Chr1g29500a-00001	hypothetical protein BJF96_g10431	249	15	5.47583e-145	69.05	4	F:GO:0003677; F:GO:0003700; C:GO:0005634; P:GO:0006351	F:DNA binding; F:DNA-binding transcription factor activity; C:nucleus; P:transcription, DNA-templated			no IPS match	no IPS match	no IPS match
16		Chr1g29790a-00001	Anaphase-promoting complex subunit cut9	95	20	4.10684e-65	61.85						no IPS match	no IPS match	no IPS match
17		Chr2g00230a-00001	uncharacterized protein VDAG_09555	159	1	5.06549e-99	100						no IPS match	no IPS match	no IPS match
18		Chr2g00240a-00001	lysozyme	166	20	2.04171e-118	87.27	2	P:GO:0008150; F:GO:0016787	P:biological_process; F:hydrolase activity	EC:3.2.1.17	Lysozyme	G3DSA:1.10.530.40 (GENE3D); IPR002196 (PFAM); PTHR38107:SF4 (PANTHER); PTHR38107 (PANTHER); IPR034690 (HAMAP); IPR033907 (CDD); IPR023346 (SUPERFAMILY)	F:GO:0003796; P:GO:0009253; P:GO:0016998; P:GO:0019835	F:lysozyme activity; P:peptidoglycan catabolic process; P:cell wall macromolecule catabolic process; P:cytolysis
19		Chr2g00580a-00001	putative pectate lyase F	210	20	5.41082e-152	93.66	5	F:GO:0005215; C:GO:0005576; P:GO:0006810; C:GO:0016020; F:GO:0016829	F:transporter activity; C:extracellular region; P:transport; C:membrane; F:lyase activity	EC:4.2.2.2	Pectate lyase	IPR004898 (PFAM); IPR012334 (G3DSA:2.160.20.GENE3D); IPR004898 (PANTHER); IPR011050 (SUPERFAMILY)	C:GO:0005576; F:GO:0030570	C:extracellular region; F:pectate lyase activity
20		Chr2g00770a-00001	predicted protein	218	20	8.6184e-153	78.9	3	P:GO:0006629; P:GO:0007165; F:GO:0016298	P:lipid metabolic process; P:signal transduction; F:lipase activity	EC:3.1.4.11; EC:3.1.4.3	Phosphoinositide phospholipase C; Phospholipase C	no IPS match	no IPS match	no IPS match
21		Chr2g02500a-00001	class II hydrophobin HFB7	82	20	6.55809e-52	72.46	1	C:GO:0005576	C:extracellular region			IPR036686 (G3DSA:3.20.120.GENE3D); IPR010636 (PFAM); IPR010636 (PANTHER); IPR036686 (SUPERFAMILY)	C:GO:0005576	C:extracellular region
22		Chr2g02990a-00001	predicted protein	145	13	2.26257e-104	65.04						no IPS match	no IPS match	no IPS match
23		Chr2g05810a-00001	lytic polysaccharide monooxygenase	225	20	6.93411e-154	86.68	4	F:GO:0003723; C:GO:0005634; F:GO:0016491; F:GO:0016787	F:RNA binding; C:nucleus; F:oxidoreductase activity; F:hydrolase activity			G3DSA:2.70.50.70 (GENE3D); IPR005103 (PFAM); PTHR33353 (PANTHER); PTHR33353:SF34 (PANTHER)	no GO terms	no GO terms
24		Chr2g09110a-00001	small secreted protein	99	20	9.70536e-38	60.36						no IPS match	no IPS match	no IPS match
25		Chr2g13260a-00001	predicted protein	190	20	2.5458e-129	55.5						IPR029226 (PFAM)	no GO terms	no GO terms
26		Chr3g00570a-00001	TATA-box-binding protein	232	20	4.46529e-169	72.24						PTHR47332:SF3 (PANTHER); PTHR47332 (PANTHER)	no GO terms	no GO terms
27		Chr3g00670a-00001	predicted protein	109	4	2.16645e-74	81.95						no IPS match	no IPS match	no IPS match
28		Chr3g05450a-00001	MICOS subunit MIC26	224	20	8.42089e-162	86.49	3	C:GO:0005739; P:GO:0006996; C:GO:0016020	C:mitochondrion; P:organelle organization; C:membrane			IPR019166 (PFAM); mobidb-lite (MOBIDB_LITE); IPR033181 (PANTHER); CYTOPLASMIC_DOMAIN (PHOBIUS); TRANSMEMBRANE (PHOBIUS); CYTOPLASMIC_DOMAIN (PHOBIUS); NON_CYTOPLASMIC_DOMAIN (PHOBIUS); TRANSMEMBRANE (PHOBIUS)	P:GO:0042407; C:GO:0061617	P:cristae formation; C:MICOS complex
29		Chr3g05620a-00001	predicted protein	49	10	3.83776e-14	90.53	10	P:GO:0002376; F:GO:0003674; C:GO:0005575; C:GO:0005576; P:GO:0006952; P:GO:0008150; F:GO:0008289; C:GO:0016020; P:GO:0042742; C:GO:0044218	P:immune system process; F:molecular_function; C:cellular_component; C:extracellular region; P:defense response; P:biological_process; F:lipid binding; C:membrane; P:defense response to bacterium; C:other organism cell membrane			IPR001542 (PFAM); IPR036574 (G3DSA:3.30.30.GENE3D); SIGNAL_PEPTIDE_N_REGION (PHOBIUS); NON_CYTOPLASMIC_DOMAIN (PHOBIUS); SIGNAL_PEPTIDE_C_REGION (PHOBIUS); SIGNAL_PEPTIDE_H_REGION (PHOBIUS); SIGNAL_PEPTIDE (PHOBIUS); IPR036574 (SUPERFAMILY)	P:GO:0006952	P:defense response
30		Chr4g00020a-00001	putative pectate lyase A	331	20	0	86.3	4	C:GO:0005576; P:GO:0005975; F:GO:0016787; F:GO:0016829	C:extracellular region; P:carbohydrate metabolic process; F:hydrolase activity; F:lyase activity	EC:3.2.1.22	Alpha-galactosidase	IPR002022 (SMART); IPR012334 (G3DSA:2.160.20.GENE3D); IPR002022 (PFAM); PTHR31683 (PANTHER); PTHR31683:SF18 (PANTHER); IPR011050 (SUPERFAMILY)	no GO terms	no GO terms
31		Chr4g01650a-00001	predicted protein	142	8	1.12584e-101	91.3	1	F:GO:0003674	F:molecular_function			IPR011058 (PFAM); IPR036673 (G3DSA:2.30.60.GENE3D); IPR036673 (SUPERFAMILY)	no GO terms	no GO terms
32		Chr4g02340a-00001	extracellular serine-rich protein	206	20	3.24346e-82	84.45	4	F:GO:0005215; C:GO:0005739; P:GO:0006810; C:GO:0016020	F:transporter activity; C:mitochondrion; P:transport; C:membrane			IPR008972 (G3DSA:2.60.40.GENE3D); mobidb-lite (MOBIDB_LITE); mobidb-lite (MOBIDB_LITE); PTHR34883:SF3 (PANTHER); PTHR34883 (PANTHER); cd00920 (CDD); IPR008972 (SUPERFAMILY)	no GO terms	no GO terms
33		Chr4g06560a-00001	predicted protein	144	20	8.96795e-104	70.96						no IPS match	no IPS match	no IPS match
34		Chr4g08660a-00001	predicted protein [Fusarium vanettenii 77-13-4] [	227	20	2.24032e-154	89.86	1	F:GO:0003674	F:molecular_function			IPR006045 (SMART); IPR014710 (G3DSA:2.60.120.GENE3D); IPR006045 (PFAM); PTHR31238 (PANTHER); PTHR31238:SF169 (PANTHER); IPR019780 (PROSITE_PATTERNS); IPR011051 (SUPERFAMILY)	F:GO:0030145; F:GO:0045735	F:manganese ion binding; F:nutrient reservoir activity
35		Chr4g11330a-00001	Putative thiol methyltransferase 2	60	3	7.15247e-36	99.44						no IPS match	no IPS match	no IPS match
36		Chr5g00240a-00001	Endopolygalacturonase 1	352	20	0	86.1	3	C:GO:0005576; P:GO:0005975; F:GO:0016787	C:extracellular region; P:carbohydrate metabolic process; F:hydrolase activity	EC:3.2.1.15	Polygalacturonase	IPR006626 (SMART); IPR000743 (PFAM); IPR012334 (G3DSA:2.160.20.GENE3D); PTHR31884 (PANTHER); IPR000743 (PROSITE_PATTERNS); IPR011050 (SUPERFAMILY)	F:GO:0004650; P:GO:0005975	F:polygalacturonase activity; P:carbohydrate metabolic process
37		Chr5g01740a-00001	Long chronological lifespan protein 2	100	20	5.18402e-56	93.86						IPR034543 (PANTHER)	no GO terms	no GO terms
38		Chr5g03120a-00001	YjgF-like protein	144	20	2.93729e-104	89.4						IPR035959 (G3DSA:3.30.1330.GENE3D); IPR006175 (PFAM); cd00448 (CDD); IPR035959 (SUPERFAMILY)	no GO terms	no GO terms
39		Chr5g09270a-00001	putative transcriptional regulatory protein	171	20	2.48108e-110	83.34	3	F:GO:0003674; C:GO:0005575; P:GO:0008150	F:molecular_function; C:cellular_component; P:biological_process			IPR010895 (SMART); IPR010895 (PFAM)	no GO terms	no GO terms
40		Chr5g09300a-00001	secreted protein	181	20	1.38437e-129	81.27						IPR025649 (PFAM); IPR025649 (PANTHER); PTHR38847:SF1 (PANTHER)	no GO terms	no GO terms
41		Chr6g01920a-00001	predicted protein	215	20	4.91277e-159	70.11						no IPS match	no IPS match	no IPS match
42		Chr6g03080a-00001	D-lactate dehydrogenase	54	10	3.26076e-31	82.22	4	P:GO:0000278; F:GO:0016787; C:GO:0042729; C:GO:0072686	P:mitotic cell cycle; F:hydrolase activity; C:DASH complex; C:mitotic spindle			no IPS match	no IPS match	no IPS match
43		Chr6g03920a-00001	predicted protein	108	10	3.02548e-73	90.46						mobidb-lite (MOBIDB_LITE)	no GO terms	no GO terms
44		Chr6g04040a-00001	RecName: Full=Endo-1,4-beta-xylanase G; Short=Xylanase G; AltName: Full=1,4-beta-D-xylan xylanohydrolase G; Flags: Precursor	231	20	4.85532e-168	95.26	4	C:GO:0005576; P:GO:0005975; C:GO:0016020; F:GO:0016787	C:extracellular region; P:carbohydrate metabolic process; C:membrane; F:hydrolase activity	EC:3.2.1.8	Endo-1,4-beta-xylanase	IPR001137 (PRINTS); IPR033123 (PFAM); IPR013319 (G3DSA:2.60.120.GENE3D); PTHR46828 (PANTHER); PTHR46828:SF3 (PANTHER); IPR018208 (PROSITE_PATTERNS); IPR033119 (PROSITE_PATTERNS); IPR033123 (PROSITE_PROFILES); IPR013320 (SUPERFAMILY)	F:GO:0004553; P:GO:0005975	F:hydrolase activity, hydrolyzing O-glycosyl compounds; P:carbohydrate metabolic process
45		Chr6g04130a-00001	hypothetical protein BN1723_004339	145	20	2.33838e-94	81.09						no IPS match	no IPS match	no IPS match
46		Chr6g06580a-00001	secretory phospholipase A2	171	20	3.59692e-125	88.73	3	P:GO:0006629; P:GO:0006810; F:GO:0016298	P:lipid metabolic process; P:transport; F:lipase activity	EC:3.1.1.1; EC:3.1.1.4	Carboxylesterase; Phospholipase A(2)	IPR015141 (PFAM); IPR036444 (G3DSA:1.20.90.GENE3D); PTHR40787 (PANTHER); IPR036444 (SUPERFAMILY)	F:GO:0004623; P:GO:0006644; P:GO:0050482	F:phospholipase A2 activity; P:phospholipid metabolic process; P:arachidonic acid secretion
47		Chr6g06690a-00001	Putative galacturan 1,4-alpha-galacturonidase B	97	20	9.46016e-67	90.44						no IPS match	no IPS match	no IPS match
48		Chr6g08820a-00001	predicted protein	135	20	1.41312e-92	87.36						no IPS match	no IPS match	no IPS match
49		Chr6g09340a-00001	putative GPI anchored protein	384	20	0	83.03	3	C:GO:0005575; F:GO:0008233; F:GO:0016829	C:cellular_component; F:peptidase activity; F:lyase activity			IPR008397 (PFAM); IPR008929 (G3DSA:1.50.10.GENE3D); IPR008929 (SUPERFAMILY)	F:GO:0016829; C:GO:0042597	F:lyase activity; C:periplasmic space
50		Chr6g09350a-00001	Polysaccharide monooxygenase Cel61a	236	20	1.10327e-176	87.44	1	F:GO:0016491	F:oxidoreductase activity			G3DSA:2.70.50.70 (GENE3D); IPR005103 (PFAM); PTHR33353 (PANTHER); PTHR33353:SF34 (PANTHER)	no GO terms	no GO terms
51		Chr6g10160a-00001	Rhamnogalacturonan acetylesterase RhgT	231	20	1.20689e-146	86.41	1	F:GO:0016787	F:hydrolase activity			IPR036514 (G3DSA:3.40.50.GENE3D); IPR013830 (PFAM); IPR037459 (PANTHER); PTHR43695:SF1 (PANTHER); IPR037459 (CDD); SSF52266 (SUPERFAMILY)	F:GO:0016787	F:hydrolase activity
52		Chr7g00280a-00001	predicted protein	91	5	1.25356e-61	88.04						mobidb-lite (MOBIDB_LITE)	no GO terms	no GO terms
53		Chr7g00480a-00001	Rho-GTPase-activating protein 8	159	20	1.50779e-110	73.57						PF17615 (PFAM)	no GO terms	no GO terms
54		Chr7g00780a-00001	chitinase 1	341	20	0	79.76	2	P:GO:0005975; F:GO:0016787	P:carbohydrate metabolic process; F:hydrolase activity			IPR011583 (SMART); G3DSA:3.20.20.80 (GENE3D); IPR001223 (PFAM); PTHR11177 (PANTHER); PTHR11177 (PANTHER); PTHR11177:SF356 (PANTHER); IPR017853 (SUPERFAMILY)	P:GO:0005975; F:GO:0008061	P:carbohydrate metabolic process; F:chitin binding
55		Chr7g00820a-00001	Histone acetyltransferase type B subunit 2	183	20	4.04525e-133	71.76	1	C:GO:0016020	C:membrane			no IPS match	no IPS match	no IPS match
56		Chr7g00860a-00001	SnodProt1	120	20	5.32982e-83	89.5						IPR010829 (PFAM); IPR036908 (G3DSA:2.40.40.GENE3D); IPR036908 (SUPERFAMILY)	no GO terms	no GO terms
57		Chr7g02030a-00001	uncharacterized protein VDAG_06088	39	3	2.11757e-19	100						no IPS match	no IPS match	no IPS match
58		Chr7g02730a-00001	tRNA-specific adenosine deaminase subunit tad3	218	20	6.19559e-159	86.96	4	F:GO:0003674; P:GO:0006259; P:GO:0006950; C:GO:0016020	F:molecular_function; P:DNA metabolic process; P:response to stress; C:membrane			IPR039535 (PFAM); PTHR35340 (PANTHER); PTHR35340:SF9 (PANTHER)	no GO terms	no GO terms
59		Chr7g05320a-00001	Protein TOS1	206	20	9.5136e-116	82.48						no IPS match	no IPS match	no IPS match
60		Chr7g05780a-00001	putative endo-beta-1,4-glucanase D	217	20	2.41294e-158	91.13	3	F:GO:0003677; P:GO:0006351; F:GO:0016779	F:DNA binding; P:transcription, DNA-templated; F:nucleotidyltransferase activity	EC:2.7.7.6	DNA-directed RNA polymerase	G3DSA:2.70.50.70 (GENE3D); IPR005103 (PFAM); PTHR33353 (PANTHER); PTHR33353:SF11 (PANTHER)	no GO terms	no GO terms
61		Chr7g07740a-00001	predicted protein	171	20	1.26505e-125	70.58						no IPS match	no IPS match	no IPS match
62		Chr7g09240a-00001	pectate lyase	225	20	2.81678e-145	87.74	2	C:GO:0005576; F:GO:0016829	C:extracellular region; F:lyase activity	EC:4.2.2.2	Pectate lyase	IPR012334 (G3DSA:2.160.20.GENE3D); IPR004898 (PFAM); PTHR33407:SF8 (PANTHER); IPR004898 (PANTHER); IPR011050 (SUPERFAMILY)	C:GO:0005576; F:GO:0030570	C:extracellular region; F:pectate lyase activity
63		Chr8g00170a-00001	dienelactone hydrolase family protein	238	20	1.95481e-173	85.38	1	F:GO:0016787	F:hydrolase activity			IPR002925 (PFAM); IPR029058 (G3DSA:3.40.50.GENE3D); PTHR17630 (PANTHER); IPR029058 (SUPERFAMILY)	F:GO:0016787	F:hydrolase activity
64		Chr8g00520a-00001	predicted protein	155	20	1.32904e-110	71.81						IPR029226 (PFAM)	no GO terms	no GO terms
65		Chr8g00640a-00001	putative pectate lyase F	207	20	1.18379e-150	86.94	6	F:GO:0005215; C:GO:0005576; P:GO:0005975; P:GO:0006810; C:GO:0016020; F:GO:0016829	F:transporter activity; C:extracellular region; P:carbohydrate metabolic process; P:transport; C:membrane; F:lyase activity	EC:4.2.2.2	Pectate lyase	IPR004898 (PFAM); IPR012334 (G3DSA:2.160.20.GENE3D); IPR004898 (PANTHER); IPR011050 (SUPERFAMILY)	C:GO:0005576; F:GO:0030570	C:extracellular region; F:pectate lyase activity
66		Chr8g00720a-00001	fungal cellulose binding domain-containing protein	293	20	0	85.34						IPR005103 (PFAM); G3DSA:2.70.50.70 (GENE3D); mobidb-lite (MOBIDB_LITE); PTHR33353 (PANTHER); PTHR33353:SF2 (PANTHER)	no GO terms	no GO terms
67		Chr8g00960a-00001	hypothetical protein VdG1_06416	52	1	7.43552e-19	100						no IPS match	no IPS match	no IPS match
68		Chr8g02490a-00001	pectate lyase B	284	20	0	80.23	7	C:GO:0005576; P:GO:0005975; P:GO:0006412; P:GO:0006520; P:GO:0016070; F:GO:0016829; F:GO:0016874	C:extracellular region; P:carbohydrate metabolic process; P:translation; P:cellular amino acid metabolic process; P:RNA metabolic process; F:lyase activity; F:ligase activity	EC:6.1.1.2	Tryptophan--tRNA ligase	IPR002022 (SMART); IPR012334 (G3DSA:2.160.20.GENE3D); IPR002022 (PFAM); PTHR31683:SF18 (PANTHER); PTHR31683 (PANTHER); IPR011050 (SUPERFAMILY)	no GO terms	no GO terms
69		Chr8g05800a-00001	---NA---	503									IPR002889 (SMART); IPR002889 (PFAM); IPR036861 (G3DSA:3.30.60.GENE3D); IPR036779 (G3DSA:3.10.350.GENE3D); PTHR24269 (PANTHER); PTHR24269 (PANTHER); PTHR24269:SF19 (PANTHER); IPR002889 (PROSITE_PROFILES); IPR001002 (PROSITE_PROFILES); IPR002889 (PROSITE_PROFILES); IPR001002 (PROSITE_PROFILES); IPR018392 (PROSITE_PROFILES); IPR018392 (CDD)	F:GO:0008061	F:chitin binding
70		Chr8g06990a-00001	acid phosphatase	243	20	0	70.6	3	P:GO:0006464; P:GO:0006629; C:GO:0016020	P:cellular protein modification process; P:lipid metabolic process; C:membrane			no IPS match	no IPS match	no IPS match
71		Chr8g07470a-00001	predicted protein	140	20	1.10747e-100	76.35	7	F:GO:0004672; F:GO:0005215; F:GO:0005515; P:GO:0006810; P:GO:0007165; C:GO:0016020; F:GO:0016491	F:protein kinase activity; F:transporter activity; F:protein binding; P:transport; P:signal transduction; C:membrane; F:oxidoreductase activity	EC:2.7.11	Transferring phosphorus-containing groups	IPR036673 (G3DSA:2.30.60.GENE3D); IPR011058 (PFAM); mobidb-lite (MOBIDB_LITE); IPR036673 (SUPERFAMILY)	no GO terms	no GO terms
72		Chr8g07510a-00001	---NA---	128									no IPS match	no IPS match	no IPS match
73		Chr8g09660a-00001	polysaccharide monooxygenase Cel61a	257	20	0	81.87	2	F:GO:0004497; P:GO:0055114	F:monooxygenase activity; P:oxidation-reduction process			IPR005103 (PFAM); G3DSA:2.70.50.70 (GENE3D); PTHR33353 (PANTHER)	no GO terms	no GO terms				no GO terms	no GO terms
74		Chr8g10380a-00001	putative cutinase 1	209	20	1.65323e-151	89.38	2	C:GO:0005576; F:GO:0016787	C:extracellular region; F:hydrolase activity	EC:3.1.1.74; EC:3.1.1.1	Cutinase; Carboxylesterase	IPR011150 (PRINTS); IPR000675 (SMART); IPR029058 (G3DSA:3.40.50.GENE3D); IPR000675 (PFAM); PTHR33630:SF12 (PANTHER); IPR000675 (PANTHER); IPR043579 (PROSITE_PATTERNS); IPR043580 (PROSITE_PATTERNS); IPR029058 (SUPERFAMILY)	C:GO:0005576; F:GO:0016787; F:GO:0050525	C:extracellular region; F:hydrolase activity; F:cutinase activity
75		Chr8g10670a-00001	ricin B lectin	216	20	4.09317e-111	96.55	3	F:GO:0003774; F:GO:0005515; F:GO:0008233	F:motor activity; F:protein binding; F:peptidase activity	EC:3.6.1.15	Nucleoside-triphosphate phosphatase	no IPS match	no IPS match	no IPS match
Core with NSM (Class 2)
1		Chr1g00380a-00001	DUF1349 domain-containing protein	306	20	0	84.56						IPR023296 (G3DSA:2.115.10.GENE3D); cd08978 (CDD); cd08994 (CDD); IPR023296 (SUPERFAMILY); IPR023296 (SUPERFAMILY)	no GO terms	no GO terms
2		Chr1g00710a-00001	YesU protein	215	20	1.94093e-155	91.95						G3DSA:2.60.120.200 (GENE3D); IPR015305 (PFAM); NON_CYTOPLASMIC_DOMAIN (PHOBIUS); CYTOPLASMIC_DOMAIN (PHOBIUS); TRANSMEMBRANE (PHOBIUS); IPR013320 (SUPERFAMILY)	no GO terms	no GO terms
3		Chr1g01840a-00001	Chromosome-associated kinesin KIF4B	35	6	4.35155e-16	98.28						no IPS match	no IPS match	no IPS match
4		Chr1g06530a-00001	putative peptidoglycan-binding domain 1 protein	183	20	1.01728e-78	80.68						no IPS match	no IPS match	no IPS match
5		Chr1g06610a-00001	LAS seventeen-binding protein 1	178	20	1.92572e-131	70.81						PTHR35605 (PANTHER)	no GO terms	no GO terms
6		Chr1g06820a-00001	pectin lyase-like protein	328	20	0	78.61	3	F:GO:0003677; C:GO:0005634; P:GO:0006351	F:DNA binding; C:nucleus; P:transcription, DNA-templated			IPR006626 (SMART); IPR039448 (PFAM); PTHR22990 (PANTHER); PTHR22990:SF15 (PANTHER); IPR011050 (SUPERFAMILY)	no GO terms	no GO terms				P:GO:0000413; F:GO:0003755; P:GO:0006457	P:protein peptidyl-prolyl isomerization; F:peptidyl-prolyl cis-trans isomerase activity; P:protein folding
7		Chr1g11860a-00001	predicted protein	102	2	2.87684e-09	75.76						no IPS match	no IPS match	no IPS match
8		Chr1g13600a-00001	collagen-like protein Mcl1	119	20	1.6567e-82	76.01						no IPS match	no IPS match	no IPS match
9		Chr1g13750a-00001	pectate lyase	258	20	2.07746e-179	95.2	4	C:GO:0005576; F:GO:0016491; F:GO:0016787; F:GO:0016829	C:extracellular region; F:oxidoreductase activity; F:hydrolase activity; F:lyase activity	EC:4.2.2.2	Pectate lyase	IPR012334 (G3DSA:2.160.20.GENE3D); IPR004898 (PFAM); IPR004898 (PANTHER); IPR011050 (SUPERFAMILY)	C:GO:0005576; F:GO:0030570	C:extracellular region; F:pectate lyase activity
10		Chr1g16600a-00001	idi-3 precursor	187	20	2.9845e-136	82.52						mobidb-lite (MOBIDB_LITE)	no GO terms	no GO terms
11		Chr1g22200a-00001	related to ketoreductases	231	20	1.43098e-172	93.67	7	F:GO:0008168; C:GO:0016020; C:GO:0016021; F:GO:0016491; F:GO:0016740; P:GO:0032259; P:GO:0055114	F:methyltransferase activity; C:membrane; C:integral component of membrane; F:oxidoreductase activity; F:transferase activity; P:methylation; P:oxidation-reduction process			IPR002347 (PRINTS); IPR002347 (PRINTS); IPR002347 (PFAM); G3DSA:3.40.50.720 (GENE3D); PTHR42901 (PANTHER); IPR036291 (SUPERFAMILY)	P:GO:0055114	P:oxidation-reduction process
12		Chr1g23360a-00001	Glucan endo-1,3-alpha-glucosidase agn1	244	20	0	78.16						no IPS match	no IPS match	no IPS match
13		Chr1g24880a-00001	Fungal hydrophobin	81	20	2.67128e-51	85.91	1	C:GO:0005576	C:extracellular region			IPR036686 (G3DSA:3.20.120.GENE3D); IPR010636 (PFAM); IPR010636 (PANTHER); IPR036686 (SUPERFAMILY)	C:GO:0005576	C:extracellular region
14		Chr1g25590a-00001	phosphotyrosine protein phosphatase	145	20	3.35968e-104	88.07	3	C:GO:0005575; P:GO:0006464; F:GO:0016791	C:cellular_component; P:cellular protein modification process; F:phosphatase activity	EC:3.1.3.16; EC:3.1.3.48; EC:3.1.3.2	Protein-serine/threonine phosphatase; Protein-tyrosine-phosphatase; Acid phosphatase	IPR017867 (PRINTS); IPR002115 (PRINTS); IPR023485 (SMART); G3DSA:3.40.50.2300 (GENE3D); IPR023485 (PFAM); PTHR11717 (PANTHER); PTHR11717:SF7 (PANTHER); cd16343 (CDD); IPR036196 (SUPERFAMILY)	F:GO:0003993; F:GO:0004725; F:GO:0004726; C:GO:0005737; P:GO:0006470	F:acid phosphatase activity; F:protein tyrosine phosphatase activity; F:non-membrane spanning protein tyrosine phosphatase activity; C:cytoplasm; P:protein dephosphorylation
15		Chr1g28220a-00001	endo alpha-1,4 polygalactosaminidase precusor	270	20	0	82.16	2	F:GO:0003674; C:GO:0016020	F:molecular_function; C:membrane			IPR013785 (G3DSA:3.20.20.GENE3D); IPR004352 (PFAM); PTHR35273:SF2 (PANTHER); PTHR35273 (PANTHER); IPR017853 (SUPERFAMILY)	F:GO:0003824	F:catalytic activity				no GO terms	no GO terms
16		Chr1g28360a-00001	putative pectate lyase C	260	20	7.15999e-150	91.94	6	P:GO:0007165; F:GO:0008233; C:GO:0016020; F:GO:0016491; F:GO:0016829; P:GO:0030163	P:signal transduction; F:peptidase activity; C:membrane; F:oxidoreductase activity; F:lyase activity; P:protein catabolic process	EC:1.14.13.8; EC:3.4.19.9; EC:1.14.13; EC:3.4.19; EC:3.4.19.2; EC:3.4.19.12	Flavin-containing monooxygenase; Gamma-glutamyl hydrolase; Acting on paired donors, with incorporation or reduction of molecular oxygen. The oxygen incorporated need not be derived from O(2); Acting on peptide bonds (peptidases); Peptidyl-glycinamidase; Ubiquitinyl hydrolase 1	IPR012334 (G3DSA:2.160.20.GENE3D); PTHR42970 (PANTHER); IPR011050 (SUPERFAMILY)	no GO terms	no GO terms
17		Chr2g00430a-00001	pectate lyase	226	20	2.01095e-160	93.99	2	C:GO:0005576; F:GO:0016829	C:extracellular region; F:lyase activity	EC:4.2.2.2	Pectate lyase	IPR012334 (G3DSA:2.160.20.GENE3D); IPR004898 (PFAM); mobidb-lite (MOBIDB_LITE); mobidb-lite (MOBIDB_LITE); mobidb-lite (MOBIDB_LITE); IPR004898 (PANTHER); PTHR33407:SF8 (PANTHER); IPR011050 (SUPERFAMILY)	C:GO:0005576; F:GO:0030570	C:extracellular region; F:pectate lyase activity				no GO terms	no GO terms
18		Chr2g04790a-00001	translation initiation inhibitor	132	20	1.87058e-91	95.58	1	C:GO:0016020	C:membrane			IPR035959 (G3DSA:3.30.1330.GENE3D); IPR006175 (PFAM); PTHR11803:SF13 (PANTHER); IPR006175 (PANTHER); cd00448 (CDD); IPR035959 (SUPERFAMILY)	no GO terms	no GO terms
19		Chr2g04970a-00001	Magnesium transporter NIPA2	204	20	1.55339e-147	82.87						PTHR38850 (PANTHER)	no GO terms	no GO terms
20		Chr2g08860a-00001	rhamnogalacturonan acetylesterase	175	20	3.07109e-126	86.91	1	F:GO:0016787	F:hydrolase activity			IPR013830 (PFAM); IPR036514 (G3DSA:3.40.50.GENE3D); PTHR31321:SF28 (PANTHER); PTHR31321 (PANTHER); SSF52266 (SUPERFAMILY)	no GO terms	no GO terms
21		Chr2g11680a-00001	---NA---	122									no IPS match	no IPS match	no IPS match
22		Chr3g02270a-00001	cellulose-growth-specific protein	240	20	2.62865e-177	88.62						G3DSA:2.70.50.70 (GENE3D); IPR005103 (PFAM); PTHR33353 (PANTHER); PTHR33353:SF2 (PANTHER)	no GO terms	no GO terms
23		Chr3g04160a-00001	mold-specific m46 protein	134	20	2.22031e-73	80.37						mobidb-lite (MOBIDB_LITE)	no GO terms	no GO terms
24		Chr3g10290a-00001	periplasmic beta-glucosidase	186	20	1.36812e-126	92.73	3	P:GO:0005975; F:GO:0016787; F:GO:0016829	P:carbohydrate metabolic process; F:hydrolase activity; F:lyase activity	EC:4.4.1.5	Lactoylglutathione lyase	IPR001764 (PRINTS); IPR001764 (PFAM); IPR036962 (G3DSA:3.20.20.GENE3D); PTHR30620:SF16 (PANTHER); PTHR30620 (PANTHER); IPR017853 (SUPERFAMILY)	F:GO:0004553; P:GO:0005975	F:hydrolase activity, hydrolyzing O-glycosyl compounds; P:carbohydrate metabolic process
25		Chr3g12300a-00001	Pectate lyase plyB	326	20	0	87.43	3	C:GO:0005576; P:GO:0005975; F:GO:0016829	C:extracellular region; P:carbohydrate metabolic process; F:lyase activity			IPR002022 (SMART); IPR002022 (PFAM); IPR012334 (G3DSA:2.160.20.GENE3D); PTHR31683:SF18 (PANTHER); PTHR31683 (PANTHER); IPR011050 (SUPERFAMILY)	no GO terms	no GO terms
26		Chr3g13470a-00001	endo-1,4-beta-xylanase I	202	20	3.27403e-135	85.2	6	F:GO:0005215; C:GO:0005576; P:GO:0005975; P:GO:0006810; C:GO:0016020; F:GO:0016787	F:transporter activity; C:extracellular region; P:carbohydrate metabolic process; P:transport; C:membrane; F:hydrolase activity	EC:3.6.1.3; EC:3.2.1.8; EC:3.6.1.15	Adenosinetriphosphatase; Endo-1,4-beta-xylanase; Nucleoside-triphosphate phosphatase	IPR001137 (PRINTS); IPR033123 (PFAM); IPR013319 (G3DSA:2.60.120.GENE3D); PTHR46828:SF3 (PANTHER); PTHR46828 (PANTHER); IPR018208 (PROSITE_PATTERNS); IPR033123 (PROSITE_PROFILES); IPR013320 (SUPERFAMILY)	F:GO:0004553; P:GO:0005975	F:hydrolase activity, hydrolyzing O-glycosyl compounds; P:carbohydrate metabolic process
27		Chr4g00970a-00001	plastocyanin-like domain-containing protein	171	20	1.10703e-124	88.01						IPR008972 (G3DSA:2.60.40.GENE3D); PTHR34883 (PANTHER); cd00920 (CDD); IPR008972 (SUPERFAMILY)	no GO terms	no GO terms
28		Chr4g04190a-00001	predicted protein	210	10	7.08882e-138	96.37						SIGNAL_PEPTIDE_H_REGION (PHOBIUS); NON_CYTOPLASMIC_DOMAIN (PHOBIUS); SIGNAL_PEPTIDE_C_REGION (PHOBIUS); SIGNAL_PEPTIDE (PHOBIUS); SIGNAL_PEPTIDE_N_REGION (PHOBIUS)	no GO terms	no GO terms
29		Chr4g04400a-00001	predicted protein	85	20	5.33457e-10	61.66						no IPS match	no IPS match	no IPS match
30		Chr4g04650a-00001	putative short-chain dehydrogenase	317	20	0	87.34	1	C:GO:0016020	C:membrane			IPR018535 (PFAM); mobidb-lite (MOBIDB_LITE); PTHR43662:SF12 (PANTHER); PTHR43662 (PANTHER)	no GO terms	no GO terms
31		Chr4g09630a-00001	carbonic anhydrase	254	20	0	88.12	1	F:GO:0016829	F:lyase activity	EC:4.2.1.1	Carbonic anhydrase	IPR001148 (SMART); IPR001148 (PFAM); IPR036398 (G3DSA:3.10.200.GENE3D); mobidb-lite (MOBIDB_LITE); PTHR18952:SF98 (PANTHER); IPR023561 (PANTHER); IPR001148 (PROSITE_PROFILES); IPR041891 (CDD); IPR036398 (SUPERFAMILY)	F:GO:0004089; F:GO:0008270	F:carbonate dehydratase activity; F:zinc ion binding
32		Chr4g09870a-00001	fungal cellulose binding domain-containing protein	299	20	0	84.04	3	C:GO:0005576; P:GO:0005975; F:GO:0016491	C:extracellular region; P:carbohydrate metabolic process; F:oxidoreductase activity			IPR000254 (SMART); IPR000254 (PFAM); G3DSA:2.70.50.70 (GENE3D); IPR005103 (PFAM); PTHR33353:SF9 (PANTHER); PTHR33353 (PANTHER); IPR000254 (PROSITE_PROFILES); IPR035971 (SUPERFAMILY)	C:GO:0005576; P:GO:0005975; F:GO:0030248	C:extracellular region; P:carbohydrate metabolic process; F:cellulose binding
33		Chr4g09990a-00001	carbohydrate-binding module family 1 protein	133	20	2.02484e-94	87.63	3	C:GO:0005576; P:GO:0005975; F:GO:0016491	C:extracellular region; P:carbohydrate metabolic process; F:oxidoreductase activity			G3DSA:2.70.50.70 (GENE3D); IPR005103 (PFAM); PTHR33353:SF2 (PANTHER); PTHR33353 (PANTHER)	no GO terms	no GO terms
34		Chr4g10070a-00001	predicted protein	176	20	5.6055e-97	75.08						no IPS match	no IPS match	no IPS match
35		Chr4g11180a-00001	hypothetical protein BN1723_004140	183	20	1.55301e-132	84.53	1	C:GO:0016020	C:membrane			PTHR38049 (PANTHER); PTHR38049:SF1 (PANTHER)	no GO terms	no GO terms
36		Chr4g11210a-00001	hypothetical protein VDGE_30226	107	20	5.72202e-69	87.22	8	F:GO:0005515; C:GO:0005576; C:GO:0005739; P:GO:0006412; P:GO:0006520; P:GO:0007165; P:GO:0016070; F:GO:0016874	F:protein binding; C:extracellular region; C:mitochondrion; P:translation; P:cellular amino acid metabolic process; P:signal transduction; P:RNA metabolic process; F:ligase activity	EC:6.1.1.10	Methionine--tRNA ligase	no IPS match	no IPS match	no IPS match
37		Chr4g11280a-00001	putative pectate lyase F	217	20	5.58893e-157	94.26	2	C:GO:0005576; F:GO:0016829	C:extracellular region; F:lyase activity	EC:4.2.2.2	Pectate lyase	IPR004898 (PFAM); IPR012334 (G3DSA:2.160.20.GENE3D); IPR004898 (PANTHER); IPR011050 (SUPERFAMILY)	C:GO:0005576; F:GO:0030570	C:extracellular region; F:pectate lyase activity
38		Chr4g11540a-00001	Pectate trisaccharide-lyase	365	20	0	81.84	3	C:GO:0005576; P:GO:0005975; F:GO:0016829	C:extracellular region; P:carbohydrate metabolic process; F:lyase activity			IPR002022 (SMART); IPR012334 (G3DSA:2.160.20.GENE3D); IPR002022 (PFAM); mobidb-lite (MOBIDB_LITE); PTHR31683:SF18 (PANTHER); PTHR31683 (PANTHER); IPR011050 (SUPERFAMILY)	no GO terms	no GO terms
39		Chr4g11550a-00001	predicted protein	164	10	4.82572e-111	77.48	3	C:GO:0005576; P:GO:0005975; F:GO:0016829	C:extracellular region; P:carbohydrate metabolic process; F:lyase activity			no IPS match	no IPS match	no IPS match
40		Chr4g12221a-00001	hypothetical protein VD0004_g4945	217	4	6.58877e-150	94.54						no IPS match	no IPS match	no IPS match
41		Chr5g00890a-00001	xylanase precursor	208	20	1.91563e-153	82.87	3	C:GO:0005575; P:GO:0005975; F:GO:0016787	C:cellular_component; P:carbohydrate metabolic process; F:hydrolase activity	EC:3.2.1.8	Endo-1,4-beta-xylanase	IPR001137 (PRINTS); IPR013319 (G3DSA:2.60.120.GENE3D); IPR033123 (PFAM); mobidb-lite (MOBIDB_LITE); PTHR46828:SF3 (PANTHER); PTHR46828 (PANTHER); IPR033119 (PROSITE_PATTERNS); IPR033123 (PROSITE_PROFILES); IPR013320 (SUPERFAMILY)	F:GO:0004553; P:GO:0005975	F:hydrolase activity, hydrolyzing O-glycosyl compounds; P:carbohydrate metabolic process
42		Chr5g01460a-00001	lipocalin-like domain-containing protein	218	20	7.34494e-93	65.62	1	C:GO:0005575	C:cellular_component			IPR012674 (G3DSA:2.40.128.GENE3D); IPR000566 (PFAM); PTHR10612 (PANTHER); PTHR10612:SF34 (PANTHER); IPR012674 (SUPERFAMILY)	no GO terms	no GO terms
43		Chr5g01510a-00001	FAD binding domain-containing protein	109	20	2.11944e-74	78.95	1	C:GO:0016020	C:membrane			IPR029058 (G3DSA:3.40.50.GENE3D); mobidb-lite (MOBIDB_LITE); PTHR37017 (PANTHER); IPR029058 (SUPERFAMILY)	no GO terms	no GO terms
44		Chr5g03800a-00001	predicted protein	157	20	2.27633e-98	75.06						no IPS match	no IPS match	no IPS match
45		Chr5g04480a-00001	pectate lyase L	379	20	0	91.99	1	F:GO:0016829	F:lyase activity			IPR012334 (G3DSA:2.160.20.GENE3D); IPR039513 (PFAM); IPR039448 (PFAM); mobidb-lite (MOBIDB_LITE); PTHR40088:SF2 (PANTHER); PTHR40088 (PANTHER); IPR011050 (SUPERFAMILY)	no GO terms	no GO terms
46		Chr5g07180a-00001	---NA---	88									no IPS match	no IPS match	no IPS match
47		Chr5g09660a-00001	hypothetical protein VD0004_g1588	235	20	1.38785e-171	65.55						mobidb-lite (MOBIDB_LITE)	no GO terms	no GO terms
48		Chr5g10080a-00001	predicted protein	160	20	7.30444e-42	74.56						IPR008427 (PFAM)	no GO terms	no GO terms
49		Chr5g10090a-00001	predicted protein	222	20	8.04515e-90	79.17	1	F:GO:0016491	F:oxidoreductase activity			no IPS match	no IPS match	no IPS match
50		Chr5g12000a-00001	UTR2 protein	270	20	1.10233e-116	90.22	9	F:GO:0005198; C:GO:0005618; C:GO:0005829; C:GO:0005840; P:GO:0005975; P:GO:0006412; C:GO:0016020; P:GO:0016192; F:GO:0016787	F:structural molecule activity; C:cell wall; C:cytosol; C:ribosome; P:carbohydrate metabolic process; P:translation; C:membrane; P:vesicle-mediated transport; F:hydrolase activity			IPR000757 (PFAM); G3DSA:2.60.120.200 (GENE3D); PTHR10963:SF22 (PANTHER); PTHR10963 (PANTHER); IPR000757 (PROSITE_PROFILES); IPR013320 (SUPERFAMILY)	F:GO:0004553; P:GO:0005975	F:hydrolase activity, hydrolyzing O-glycosyl compounds; P:carbohydrate metabolic process
51		Chr6g04320a-00001	hypothetical protein VDGE_30054	64	1	1.10789e-22	89.29						no IPS match	no IPS match	no IPS match				no GO terms	no GO terms
52		Chr6g06365a-00001	---NA---	74									no IPS match	no IPS match	no IPS match
53		Chr6g08770a-00001	necrosis- and ethylene-inducing protein and ethylene inducing peptide	215	20	7.09501e-138	86.8						IPR008701 (PFAM); IPR008701 (PIRSF); mobidb-lite (MOBIDB_LITE); IPR008701 (PANTHER); PTHR33657:SF8 (PANTHER)	no GO terms	no GO terms
54		Chr6g08970a-00001	Pectate lyase plyB	316	20	0	89.52	3	C:GO:0005576; P:GO:0005975; F:GO:0016829	C:extracellular region; P:carbohydrate metabolic process; F:lyase activity			IPR002022 (SMART); IPR002022 (PFAM); IPR012334 (G3DSA:2.160.20.GENE3D); PTHR31683:SF18 (PANTHER); PTHR31683 (PANTHER); IPR011050 (SUPERFAMILY)	no GO terms	no GO terms
55		Chr6g09240a-00001	glycosyl hydrolase family 10	315	20	0	87.19	9	F:GO:0003677; C:GO:0005576; C:GO:0005634; P:GO:0005975; P:GO:0006351; P:GO:0006629; C:GO:0016020; F:GO:0016787; P:GO:0030163	F:DNA binding; C:extracellular region; C:nucleus; P:carbohydrate metabolic process; P:transcription, DNA-templated; P:lipid metabolic process; C:membrane; F:hydrolase activity; P:protein catabolic process	EC:3.2.1.8	Endo-1,4-beta-xylanase	IPR001000 (PRINTS); IPR001000 (SMART); IPR001000 (PFAM); G3DSA:3.20.20.80 (GENE3D); PTHR31490 (PANTHER); PTHR31490:SF35 (PANTHER); IPR001000 (PROSITE_PROFILES); IPR017853 (SUPERFAMILY)	F:GO:0004553; P:GO:0005975	F:hydrolase activity, hydrolyzing O-glycosyl compounds; P:carbohydrate metabolic process
56		Chr6g09370a-00001	FAS1 domain-containing protein	216	20	5.74725e-158	79.83						IPR000782 (SMART); IPR000782 (PFAM); IPR036378 (G3DSA:2.30.180.GENE3D); PTHR10900 (PANTHER); IPR000782 (PROSITE_PROFILES); IPR036378 (SUPERFAMILY)	no GO terms	no GO terms
57		Chr6g10190a-00001	tRNA-specific adenosine deaminase 2	142	20	4.58878e-86	83.72						IPR037401 (PFAM); G3DSA:3.10.450.50 (GENE3D); IPR032710 (SUPERFAMILY)	no GO terms	no GO terms
58		Chr7g00290a-00001	endoglucanase type k	302	20	0	79.49	3	C:GO:0005576; P:GO:0005975; F:GO:0016787	C:extracellular region; P:carbohydrate metabolic process; F:hydrolase activity	EC:3.2.1.4	Cellulase	IPR000254 (SMART); IPR000334 (PFAM); IPR000254 (PFAM); IPR036908 (G3DSA:2.40.40.GENE3D); mobidb-lite (MOBIDB_LITE); mobidb-lite (MOBIDB_LITE); PTHR39730 (PANTHER); IPR000334 (PROSITE_PATTERNS); IPR000254 (PROSITE_PROFILES); IPR036908 (SUPERFAMILY); IPR035971 (SUPERFAMILY)	C:GO:0005576; P:GO:0005975; F:GO:0008810; F:GO:0030248	C:extracellular region; P:carbohydrate metabolic process; F:cellulase activity; F:cellulose binding
59		Chr7g00850a-00001	uncharacterized protein VDAG_06200	146	1	2.65152e-96	99.27						no IPS match	no IPS match	no IPS match
60		Chr7g00850a-00002	hypothetical protein VD0003_g3351	83	1	1.06525e-07	100						no IPS match	no IPS match	no IPS match
61		Chr7g01330a-00001	Pectate lyase E	238	20	2.60687e-171	94.17	2	C:GO:0005576; F:GO:0016829	C:extracellular region; F:lyase activity	EC:4.2.2.2	Pectate lyase	IPR004898 (PFAM); IPR012334 (G3DSA:2.160.20.GENE3D); IPR004898 (PANTHER); PTHR33407:SF7 (PANTHER); IPR011050 (SUPERFAMILY)	C:GO:0005576; F:GO:0030570	C:extracellular region; F:pectate lyase activity
62		Chr7g03240a-00001	ATP binding protein	195	20	6.3875e-87	74.53	1	F:GO:0016491	F:oxidoreductase activity			no IPS match	no IPS match	no IPS match
63		Chr7g04100a-00001	chitin recognition protein	467	20	0	71.35	2	P:GO:0005975; F:GO:0016787	P:carbohydrate metabolic process; F:hydrolase activity			IPR001002 (SMART); IPR036861 (G3DSA:3.30.60.GENE3D); IPR036861 (G3DSA:3.30.60.GENE3D); G3DSA:3.20.20.80 (GENE3D); IPR001223 (PFAM); IPR001002 (PFAM); PTHR45708 (PANTHER); PTHR45708:SF6 (PANTHER); IPR001579 (PROSITE_PATTERNS); IPR001002 (PROSITE_PROFILES); IPR001002 (PROSITE_PROFILES); cd11618 (CDD); cd11618 (CDD); IPR036861 (SUPERFAMILY); IPR017853 (SUPERFAMILY); IPR036861 (SUPERFAMILY)	F:GO:0004553; P:GO:0005975; F:GO:0008061	F:hydrolase activity, hydrolyzing O-glycosyl compounds; P:carbohydrate metabolic process; F:chitin binding				no IPS match	no IPS match
64		Chr8g01530a-00001	pectin lyase	369	20	0	86.65	3	C:GO:0005576; P:GO:0005975; F:GO:0016829	C:extracellular region; P:carbohydrate metabolic process; F:lyase activity			IPR002022 (SMART); IPR002022 (PFAM); IPR012334 (G3DSA:2.160.20.GENE3D); PTHR31683:SF67 (PANTHER); PTHR31683 (PANTHER); IPR011050 (SUPERFAMILY)	no GO terms	no GO terms
65		Chr8g01880a-00001	---NA---	110									SIGNAL_PEPTIDE_C_REGION (PHOBIUS); SIGNAL_PEPTIDE_N_REGION (PHOBIUS); SIGNAL_PEPTIDE_H_REGION (PHOBIUS); SIGNAL_PEPTIDE (PHOBIUS); NON_CYTOPLASMIC_DOMAIN (PHOBIUS)	no GO terms	no GO terms
66		Chr8g05820a-00001	Peptidoglycan-binding Lysin subgroup	296	20	0	70.25	6	F:GO:0004553; P:GO:0005975; F:GO:0008061; P:GO:0008152; F:GO:0016787; F:GO:0016798	F:hydrolase activity, hydrolyzing O-glycosyl compounds; P:carbohydrate metabolic process; F:chitin binding; P:metabolic process; F:hydrolase activity; F:hydrolase activity, acting on glycosyl bonds			mobidb-lite (MOBIDB_LITE)	no GO terms	no GO terms				no IPS match	no IPS match
67		Chr8g08300a-00001	Signal recognition particle receptor subunit beta	179	20	6.3012e-131	86.65						no IPS match	no IPS match	no IPS match
68		Chr8g09620a-00001	Sugar transporter STL1	113	3	6.95972e-78	97.94						no IPS match	no IPS match	no IPS match
69		Chr8g10570a-00001	predicted protein	182	20	6.51809e-133	83.33						no IPS match	no IPS match	no IPS match
Core Truncated (Class 3)
1		Chr2g06860a-00001	predicted protein	162	20	2.1428e-92	80.08	1	C:GO:0005840	C:ribosome			mobidb-lite (MOBIDB_LITE); mobidb-lite (MOBIDB_LITE); mobidb-lite (MOBIDB_LITE)	no GO terms	no GO terms
2		Chr5g03320a-00001	GDSL-like Lipase/Acylhydrolase	236	20	4.73319e-155	87	2	F:GO:0016491; F:GO:0016787	F:oxidoreductase activity; F:hydrolase activity			IPR013830 (PFAM); IPR036514 (G3DSA:3.40.50.GENE3D); PTHR43695:SF1 (PANTHER); IPR037459 (PANTHER); SSF52266 (SUPERFAMILY)	F:GO:0016787	F:hydrolase activity
3		Chr7g09430a-00001	carbonic anhydrase	253	20	0	79.24	1	F:GO:0016829	F:lyase activity	EC:4.2.1.1	Carbonic anhydrase	IPR001148 (SMART); IPR001148 (PFAM); IPR036398 (G3DSA:3.10.200.GENE3D); PTHR18952:SF213 (PANTHER); IPR023561 (PANTHER); IPR018338 (PROSITE_PATTERNS); IPR001148 (PROSITE_PROFILES); IPR041891 (CDD); IPR036398 (SUPERFAMILY)	F:GO:0004089; F:GO:0008270	F:carbonate dehydratase activity; F:zinc ion binding
4		Chr8g01510a-00001	cellulose-growth-specific protein	225	20	1.18066e-165	80.71	1	F:GO:0016491	F:oxidoreductase activity			IPR005103 (PFAM); G3DSA:2.70.50.70 (GENE3D); PTHR33353 (PANTHER)	no GO terms	no GO terms
CDS was extracted but failed SignalP or EffectorP (Class 4)
1		Chr1g12100a-00001	emp24/gp25L/p24 family/GOLD	219	20	1.94124e-161	96.21	2	C:GO:0012505; C:GO:0016020	C:endomembrane system; C:membrane			Coil (COILS); IPR009038 (SMART); IPR009038 (PFAM); PTHR22811:SF14 (PANTHER); IPR015720 (PANTHER); SIGNAL_PEPTIDE_C_REGION (PHOBIUS); TRANSMEMBRANE (PHOBIUS); SIGNAL_PEPTIDE_H_REGION (PHOBIUS); SIGNAL_PEPTIDE (PHOBIUS); SIGNAL_PEPTIDE_N_REGION (PHOBIUS); CYTOPLASMIC_DOMAIN (PHOBIUS); NON_CYTOPLASMIC_DOMAIN (PHOBIUS); IPR009038 (PROSITE_PROFILES); SignalP-noTM (SIGNALP_EUK)	no GO terms	no GO terms
2		Chr1g22230a-00001	peroxidase manganese-dependent 1	194	20	2.74316e-119	79.73	3	P:GO:0006950; F:GO:0016491; P:GO:0042221	P:response to stress; F:oxidoreductase activity; P:response to chemical	EC:1.11.1.7	Peroxidase	G3DSA:1.10.520.10 (GENE3D); IPR019794 (PROSITE_PATTERNS); SIGNAL_PEPTIDE (PHOBIUS); SIGNAL_PEPTIDE_H_REGION (PHOBIUS); SIGNAL_PEPTIDE_C_REGION (PHOBIUS); NON_CYTOPLASMIC_DOMAIN (PHOBIUS); SIGNAL_PEPTIDE_N_REGION (PHOBIUS); SignalP-TM (SIGNALP_GRAM_POSITIVE); SignalP-noTM (SIGNALP_EUK); IPR010255 (SUPERFAMILY)	F:GO:0004601; P:GO:0006979; F:GO:0020037; P:GO:0055114	F:peroxidase activity; P:response to oxidative stress; F:heme binding; P:oxidation-reduction process
3		Chr1g22375a-00001	predicted protein	3469	20	0	81.2	4	F:GO:0005506; F:GO:0016705; F:GO:0020037; P:GO:0055114	F:iron ion binding; F:oxidoreductase activity, acting on paired donors, with incorporation or reduction of molecular oxygen; F:heme binding; P:oxidation-reduction process			IPR006150 (SMART); mobidb-lite (MOBIDB_LITE); mobidb-lite (MOBIDB_LITE); mobidb-lite (MOBIDB_LITE); mobidb-lite (MOBIDB_LITE); PTHR33459 (PANTHER); SIGNAL_PEPTIDE (PHOBIUS); NON_CYTOPLASMIC_DOMAIN (PHOBIUS); SIGNAL_PEPTIDE_N_REGION (PHOBIUS); SIGNAL_PEPTIDE_H_REGION (PHOBIUS); SIGNAL_PEPTIDE_C_REGION (PHOBIUS); SignalP-noTM (SIGNALP_EUK)	no GO terms	no GO terms
4		Chr2g00050a-00001	dimeric alpha-beta barrel	184	20	1.10734e-132	85.52						IPR009799 (PFAM); G3DSA:3.30.70.100 (GENE3D); NON_CYTOPLASMIC_DOMAIN (PHOBIUS); SIGNAL_PEPTIDE_C_REGION (PHOBIUS); SIGNAL_PEPTIDE (PHOBIUS); SIGNAL_PEPTIDE_H_REGION (PHOBIUS); SIGNAL_PEPTIDE_N_REGION (PHOBIUS); SignalP-TM (SIGNALP_GRAM_POSITIVE); IPR011008 (SUPERFAMILY)	no GO terms	no GO terms
5		Chr2g00220a-00001	hypothetical protein BN1723_007530	96	2	6.13014e-08	94.11	1	P:GO:0006633	P:fatty acid biosynthetic process			no IPS match	no IPS match	no IPS match
6		Chr2g06820a-00001	Chitin binding protein	290	20	6.04516e-139	94.14						IPR004302 (PFAM); mobidb-lite (MOBIDB_LITE); mobidb-lite (MOBIDB_LITE); PTHR36575 (PANTHER); SIGNAL_PEPTIDE_N_REGION (PHOBIUS); SIGNAL_PEPTIDE_H_REGION (PHOBIUS); SIGNAL_PEPTIDE (PHOBIUS); NON_CYTOPLASMIC_DOMAIN (PHOBIUS); SIGNAL_PEPTIDE_C_REGION (PHOBIUS); SignalP-noTM (SIGNALP_EUK); SignalP-noTM (SIGNALP_GRAM_NEGATIVE); SignalP-TM (SIGNALP_GRAM_POSITIVE)	no GO terms	no GO terms
7		Chr2g08920a-00001	Minor extracellular protease vpr	231	20	8.22807e-134	89.87						PTHR34992:SF7 (PANTHER); PTHR34992 (PANTHER); SIGNAL_PEPTIDE (PHOBIUS); SIGNAL_PEPTIDE_C_REGION (PHOBIUS); NON_CYTOPLASMIC_DOMAIN (PHOBIUS); SIGNAL_PEPTIDE_N_REGION (PHOBIUS); SIGNAL_PEPTIDE_H_REGION (PHOBIUS); SignalP-noTM (SIGNALP_EUK); SignalP-TM (SIGNALP_GRAM_POSITIVE)	no GO terms	no GO terms
8		Chr3g04900a-00001	wsc domain-containing protein	158	20	3.3276e-93	78.66	2	C:GO:0016020; C:GO:0016021	C:membrane; C:integral component of membrane			IPR002889 (SMART); IPR002889 (PFAM); PTHR24269 (PANTHER); PTHR24269:SF16 (PANTHER); SIGNAL_PEPTIDE_H_REGION (PHOBIUS); SIGNAL_PEPTIDE (PHOBIUS); NON_CYTOPLASMIC_DOMAIN (PHOBIUS); SIGNAL_PEPTIDE_C_REGION (PHOBIUS); SIGNAL_PEPTIDE_N_REGION (PHOBIUS); IPR002889 (PROSITE_PROFILES); SignalP-noTM (SIGNALP_EUK)	no GO terms	no GO terms
9		Chr3g08990a-00001	hypothetical protein BN1708_010284	375	20	2.05532e-62	88.28						mobidb-lite (MOBIDB_LITE); mobidb-lite (MOBIDB_LITE); mobidb-lite (MOBIDB_LITE); mobidb-lite (MOBIDB_LITE); mobidb-lite (MOBIDB_LITE); mobidb-lite (MOBIDB_LITE); mobidb-lite (MOBIDB_LITE); SIGNAL_PEPTIDE_C_REGION (PHOBIUS); SIGNAL_PEPTIDE (PHOBIUS); SIGNAL_PEPTIDE_H_REGION (PHOBIUS); SIGNAL_PEPTIDE_N_REGION (PHOBIUS); NON_CYTOPLASMIC_DOMAIN (PHOBIUS); SignalP-TM (SIGNALP_GRAM_POSITIVE); SignalP-n…	no GO terms	no GO terms
10		Chr3g11820a-00001	metalloprotease	265	20	0	74.02	2	C:GO:0005576; F:GO:0008233	C:extracellular region; F:peptidase activity			IPR024079 (G3DSA:3.40.390.GENE3D); IPR008754 (PFAM); PTHR47466 (PANTHER); SIGNAL_PEPTIDE_C_REGION (PHOBIUS); NON_CYTOPLASMIC_DOMAIN (PHOBIUS); SIGNAL_PEPTIDE_N_REGION (PHOBIUS); SIGNAL_PEPTIDE (PHOBIUS); SIGNAL_PEPTIDE_H_REGION (PHOBIUS); IPR008754 (CDD); SignalP-noTM (SIGNALP_EUK); SignalP-noTM (SIGNALP_GRAM_NEGATIVE); SSF55486 (SUPERFAMILY)	F:GO:0008237	F:metallopeptidase activity
11		Chr3g12940a-00001	pectate lyase B	380	20	0	86.39	3	C:GO:0005576; P:GO:0005975; F:GO:0016829	C:extracellular region; P:carbohydrate metabolic process; F:lyase activity			IPR002022 (SMART); IPR012334 (G3DSA:2.160.20.GENE3D); IPR002022 (PFAM); mobidb-lite (MOBIDB_LITE); mobidb-lite (MOBIDB_LITE); PTHR31683:SF18 (PANTHER); PTHR31683 (PANTHER); SIGNAL_PEPTIDE_C_REGION (PHOBIUS); SIGNAL_PEPTIDE_N_REGION (PHOBIUS); SIGNAL_PEPTIDE_H_REGION (PHOBIUS); NON_CYTOPLASMIC_DOMAIN (PHOBIUS); SIGNAL_PEPTIDE (PHOBIUS); SignalP-noTM (SIGNALP_EUK); SignalP-TM (SIGNALP_GRAM_POSITIVE…	no GO terms	no GO terms
12		Chr3g13460	uncharacterized protein VDAG_05295	127	12	4.71466e-68	88.96	1	F:GO:0005515	F:protein binding			SIGNAL_PEPTIDE_C_REGION (PHOBIUS); SIGNAL_PEPTIDE_N_REGION (PHOBIUS); SIGNAL_PEPTIDE (PHOBIUS); SIGNAL_PEPTIDE_H_REGION (PHOBIUS); NON_CYTOPLASMIC_DOMAIN (PHOBIUS); SignalP-noTM (SIGNALP_EUK); SignalP-noTM (SIGNALP_GRAM_NEGATIVE)	no GO terms	no GO terms
13		Chr4g05950a-00001	necrosis- and ethylene-inducing protein	239	20	7.04493e-160	84.83						IPR008701 (PFAM); IPR008701 (PIRSF); IPR008701 (PANTHER); PTHR33657:SF8 (PANTHER); SIGNAL_PEPTIDE_C_REGION (PHOBIUS); SIGNAL_PEPTIDE_N_REGION (PHOBIUS); SIGNAL_PEPTIDE (PHOBIUS); NON_CYTOPLASMIC_DOMAIN (PHOBIUS); SIGNAL_PEPTIDE_H_REGION (PHOBIUS); SignalP-noTM (SIGNALP_EUK); SignalP-noTM (SIGNALP_GRAM_NEGATIVE); SignalP-TM (SIGNALP_GRAM_POSITIVE)	no GO terms	no GO terms				no GO terms	no GO terms
14		Chr4g09720a-00001	endonuclease/exonuclease/phosphatase	311	20	0	87.16	2	P:GO:0008150; F:GO:0016787	P:biological_process; F:hydrolase activity			IPR005135 (PFAM); IPR036691 (G3DSA:3.60.10.GENE3D); PTHR12121:SF36 (PANTHER); PTHR12121 (PANTHER); SIGNAL_PEPTIDE_N_REGION (PHOBIUS); SIGNAL_PEPTIDE_H_REGION (PHOBIUS); SIGNAL_PEPTIDE (PHOBIUS); SIGNAL_PEPTIDE_C_REGION (PHOBIUS); NON_CYTOPLASMIC_DOMAIN (PHOBIUS); cd09083 (CDD); SignalP-TM (SIGNALP_GRAM_POSITIVE); SignalP-noTM (SIGNALP_EUK); SignalP-noTM (SIGNALP_GRAM_NEGATIVE); IPR036691 (SUPERFA…	no GO terms	no GO terms
15		Chr4g11580a-00001	pectin lyase	377	20	0	93.37	4	C:GO:0005576; P:GO:0005975; F:GO:0016491; F:GO:0016829	C:extracellular region; P:carbohydrate metabolic process; F:oxidoreductase activity; F:lyase activity			IPR002022 (SMART); IPR002022 (PFAM); IPR012334 (G3DSA:2.160.20.GENE3D); PTHR31683 (PANTHER); PTHR31683:SF16 (PANTHER); SIGNAL_PEPTIDE_C_REGION (PHOBIUS); SIGNAL_PEPTIDE (PHOBIUS); SIGNAL_PEPTIDE_H_REGION (PHOBIUS); NON_CYTOPLASMIC_DOMAIN (PHOBIUS); SIGNAL_PEPTIDE_N_REGION (PHOBIUS); SignalP-TM (SIGNALP_GRAM_POSITIVE); SignalP-noTM (SIGNALP_EUK); SignalP-noTM (SIGNALP_GRAM_NEGATIVE); IPR011050 (SU…	no GO terms	no GO terms
16		Chr5g07010a-00001	hypothetical protein FSARC_4239	132	20	3.59802e-36	74.87	1	C:GO:0016020	C:membrane			SIGNAL_PEPTIDE_N_REGION (PHOBIUS); NON_CYTOPLASMIC_DOMAIN (PHOBIUS); SIGNAL_PEPTIDE_C_REGION (PHOBIUS); SIGNAL_PEPTIDE (PHOBIUS); SIGNAL_PEPTIDE_H_REGION (PHOBIUS); SignalP-noTM (SIGNALP_EUK); SignalP-TM (SIGNALP_GRAM_POSITIVE)	no GO terms	no GO terms				no GO terms	no GO terms
17		Chr5g08390a-00001	rhamnogalacturonan acetylesterase	274	20	5.18789e-175	89.95	1	F:GO:0016787	F:hydrolase activity			IPR013830 (PFAM); IPR036514 (G3DSA:3.40.50.GENE3D); PTHR43695:SF1 (PANTHER); IPR037459 (PANTHER); NON_CYTOPLASMIC_DOMAIN (PHOBIUS); SIGNAL_PEPTIDE_H_REGION (PHOBIUS); SIGNAL_PEPTIDE_N_REGION (PHOBIUS); SIGNAL_PEPTIDE_C_REGION (PHOBIUS); SIGNAL_PEPTIDE (PHOBIUS); IPR037459 (CDD); SignalP-noTM (SIGNALP_GRAM_NEGATIVE); SignalP-TM (SIGNALP_GRAM_POSITIVE); SignalP-noTM (SIGNALP_EUK); SSF52266 (SUPERFA…	F:GO:0016787	F:hydrolase activity				no GO terms	no GO terms
18		Chr5g09380a-00001	glycosyl hydrolase family 61	332	20	2.39754e-174	93.42	3	C:GO:0005576; P:GO:0005975; F:GO:0008233	C:extracellular region; P:carbohydrate metabolic process; F:peptidase activity	EC:3.4.21.73; EC:3.4.24.7; EC:3.4.21.71; EC:3.4.24.3; EC:3.4.21.34; EC:3.4.21.78; EC:3.4.21.75; EC:3.4.21.26; EC:3.4.21.27; EC:3.4.21.68; EC:3.4.21.69; EC:3.4.24.34; EC:3.4.21.41; EC:3.4.21.83; EC:3.4.21.88; EC:3.4.21.45; EC:3.4.21.89; EC:3.4.21.42; EC:3.4.19.1; EC:3.4.21.43; EC:3.4.21.87; EC:3.4.21.38; EC:3.4.21.35; EC:3.4.21.79; EC:3.4.21.36; EC:3.4.21.102; EC:3.4.21.39; EC:3.4.21; EC:3.4.21.4;…	U-plasminogen activator; Interstitial collagenase; Pancreatic elastase II; Microbial collagenase; Plasma kallikrein; Granzyme A; Furin; Prolyl oligopeptidase; Coagulation factor XIa; T-plasminogen activator; Protein C (activated); Neutrophil collagenase; Complement subcomponent C1r; Oligopeptidase B; Repressor LexA; Complement factor I; Signal peptidase I; Complement subcomponent C1s; Acylaminoac…	IPR005103 (PFAM); G3DSA:2.70.50.70 (GENE3D); mobidb-lite (MOBIDB_LITE); mobidb-lite (MOBIDB_LITE); mobidb-lite (MOBIDB_LITE); PTHR33353 (PANTHER); PTHR33353:SF18 (PANTHER); SIGNAL_PEPTIDE (PHOBIUS); SIGNAL_PEPTIDE_C_REGION (PHOBIUS); SIGNAL_PEPTIDE_N_REGION (PHOBIUS); NON_CYTOPLASMIC_DOMAIN (PHOBIUS); SIGNAL_PEPTIDE_H_REGION (PHOBIUS); SignalP-TM (SIGNALP_GRAM_POSITIVE)	no GO terms	no GO terms
19		Chr6g02060a-00001	predicted protein	123	12	2.23404e-67	85.76	1	F:GO:0016491	F:oxidoreductase activity			G3DSA:2.60.20.10 (GENE3D); SIGNAL_PEPTIDE (PHOBIUS); SIGNAL_PEPTIDE_H_REGION (PHOBIUS); NON_CYTOPLASMIC_DOMAIN (PHOBIUS); SIGNAL_PEPTIDE_N_REGION (PHOBIUS); SIGNAL_PEPTIDE_C_REGION (PHOBIUS); SignalP-noTM (SIGNALP_EUK); IPR011024 (SUPERFAMILY); TMhelix (TMHMM)	no GO terms	no GO terms
20		Chr6g05150a-00001	Allergen Asp f 4	295	20	0	79.46	2	F:GO:0003674; C:GO:0005576	F:molecular_function; C:extracellular region			mobidb-lite (MOBIDB_LITE); IPR038903 (PANTHER); PTHR42039:SF1 (PANTHER); SIGNAL_PEPTIDE_H_REGION (PHOBIUS); NON_CYTOPLASMIC_DOMAIN (PHOBIUS); SIGNAL_PEPTIDE_N_REGION (PHOBIUS); SIGNAL_PEPTIDE_C_REGION (PHOBIUS); SIGNAL_PEPTIDE (PHOBIUS); SignalP-noTM (SIGNALP_GRAM_NEGATIVE); SignalP-TM (SIGNALP_GRAM_POSITIVE); SignalP-noTM (SIGNALP_EUK)	C:GO:0005576; F:GO:0019863	C:extracellular region; F:IgE binding				no GO terms	no GO terms
21		Chr6g07890a-00001	predicted protein	288	12	1.68835e-37	97.87						Coil (COILS); mobidb-lite (MOBIDB_LITE); mobidb-lite (MOBIDB_LITE); mobidb-lite (MOBIDB_LITE); mobidb-lite (MOBIDB_LITE); NON_CYTOPLASMIC_DOMAIN (PHOBIUS); SIGNAL_PEPTIDE (PHOBIUS); SIGNAL_PEPTIDE_C_REGION (PHOBIUS); SIGNAL_PEPTIDE_N_REGION (PHOBIUS); SIGNAL_PEPTIDE_H_REGION (PHOBIUS); SignalP-noTM (SIGNALP_EUK); SignalP-TM (SIGNALP_GRAM_POSITIVE); SignalP-noTM (SIGNALP_GRAM_NEGATIVE)	no GO terms	no GO terms
22		Chr6g10110a-00001	C6 zinc finger domain-containing protein	300	20	0	71.87	4	F:GO:0003677; C:GO:0005634; P:GO:0006351; C:GO:0016020	F:DNA binding; C:nucleus; P:transcription, DNA-templated; C:membrane			PTHR47785 (PANTHER); PTHR47785:SF5 (PANTHER); TRANSMEMBRANE (PHOBIUS); NON_CYTOPLASMIC_DOMAIN (PHOBIUS); CYTOPLASMIC_DOMAIN (PHOBIUS)	no GO terms	no GO terms
23		Chr6g10260a-00001	necrosis- and ethylene-inducing protein-inducing protein	277	20	0	74.97						IPR008701 (PFAM); IPR008701 (PIRSF); mobidb-lite (MOBIDB_LITE); IPR008701 (PANTHER); PTHR33657:SF6 (PANTHER); NON_CYTOPLASMIC_DOMAIN (PHOBIUS); SIGNAL_PEPTIDE (PHOBIUS); SIGNAL_PEPTIDE_C_REGION (PHOBIUS); SIGNAL_PEPTIDE_H_REGION (PHOBIUS); SIGNAL_PEPTIDE_N_REGION (PHOBIUS); SignalP-noTM (SIGNALP_GRAM_NEGATIVE); SignalP-noTM (SIGNALP_EUK); SignalP-TM (SIGNALP_GRAM_POSITIVE)	no GO terms	no GO terms
24		Chr7g03190a-00001	Putative sterigmatocystin biosynthesis monooxygenase stcW	382	20	0	89.41						IPR005103 (PFAM); G3DSA:2.70.50.70 (GENE3D); mobidb-lite (MOBIDB_LITE); mobidb-lite (MOBIDB_LITE); mobidb-lite (MOBIDB_LITE); PTHR33353 (PANTHER); SIGNAL_PEPTIDE_C_REGION (PHOBIUS); SIGNAL_PEPTIDE (PHOBIUS); SIGNAL_PEPTIDE_H_REGION (PHOBIUS); NON_CYTOPLASMIC_DOMAIN (PHOBIUS); SIGNAL_PEPTIDE_N_REGION (PHOBIUS); SignalP-noTM (SIGNALP_EUK); SignalP-TM (SIGNALP_GRAM_POSITIVE); SignalP-noTM (SIGNALP_G…	no GO terms	no GO terms
25		Chr7g05520a-00001	---NA---	198									mobidb-lite (MOBIDB_LITE); SIGNAL_PEPTIDE_H_REGION (PHOBIUS); NON_CYTOPLASMIC_DOMAIN (PHOBIUS); SIGNAL_PEPTIDE_C_REGION (PHOBIUS); SIGNAL_PEPTIDE (PHOBIUS); SIGNAL_PEPTIDE_N_REGION (PHOBIUS)	no GO terms	no GO terms
26		Chr8g02710a-00001	carbohydrate-binding module family 18 protein	267	20	8.23995e-165	71.08	1	F:GO:0003674	F:molecular_function			IPR001002 (SMART); IPR036861 (G3DSA:3.30.60.GENE3D); IPR001002 (PFAM); IPR036861 (G3DSA:3.30.60.GENE3D); IPR036861 (G3DSA:3.30.60.GENE3D); mobidb-lite (MOBIDB_LITE); mobidb-lite (MOBIDB_LITE); PTHR46471 (PANTHER); PTHR46471:SF7 (PANTHER); PTHR46471 (PANTHER); PTHR46471:SF7 (PANTHER); SIGNAL_PEPTIDE_H_REGION (PHOBIUS); SIGNAL_PEPTIDE_N_REGION (PHOBIUS); NON_CYTOPLASMIC_DOMAIN (PHOBIUS); SIGNAL_PEP…	F:GO:0008061	F:chitin binding
27		Chr8g05610a-00001	alpha/beta hydrolase fold domain containing protein	341	20	0	84.39	1	F:GO:0016787	F:hydrolase activity			IPR000073 (PRINTS); IPR029058 (G3DSA:3.40.50.GENE3D); IPR000073 (PFAM); PTHR43798 (PANTHER); PTHR43798:SF5 (PANTHER); SIGNAL_PEPTIDE_H_REGION (PHOBIUS); NON_CYTOPLASMIC_DOMAIN (PHOBIUS); SIGNAL_PEPTIDE_N_REGION (PHOBIUS); SIGNAL_PEPTIDE (PHOBIUS); SIGNAL_PEPTIDE_C_REGION (PHOBIUS); SignalP-noTM (SIGNALP_EUK); SignalP-TM (SIGNALP_GRAM_POSITIVE); SignalP-noTM (SIGNALP_GRAM_NEGATIVE); IPR029058 (SUP…	no GO terms	no GO terms
28		Chr8g09040a-00001	putative pectate lyase F	340	20	0	85.84	4	C:GO:0005576; C:GO:0016020; F:GO:0016491; F:GO:0016829	C:extracellular region; C:membrane; F:oxidoreductase activity; F:lyase activity	EC:4.2.2.2	Pectate lyase	IPR012334 (G3DSA:2.160.20.GENE3D); IPR004898 (PFAM); IPR004898 (PANTHER); SIGNAL_PEPTIDE_H_REGION (PHOBIUS); SIGNAL_PEPTIDE_N_REGION (PHOBIUS); NON_CYTOPLASMIC_DOMAIN (PHOBIUS); SIGNAL_PEPTIDE_C_REGION (PHOBIUS); SIGNAL_PEPTIDE (PHOBIUS); PS51257 (PROSITE_PROFILES); SignalP-noTM (SIGNALP_EUK); SignalP-TM (SIGNALP_GRAM_POSITIVE); SignalP-noTM (SIGNALP_GRAM_NEGATIVE); IPR011050 (SUPERFAMILY)	C:GO:0005576; F:GO:0030570	C:extracellular region; F:pectate lyase activity
29		Chr8g09290a-00001	hypothetical protein VD0002_g10124, partial	240	12	3.71975e-16	96.8						mobidb-lite (MOBIDB_LITE); mobidb-lite (MOBIDB_LITE); mobidb-lite (MOBIDB_LITE); SIGNAL_PEPTIDE_C_REGION (PHOBIUS); SIGNAL_PEPTIDE_N_REGION (PHOBIUS); SIGNAL_PEPTIDE (PHOBIUS); SIGNAL_PEPTIDE_H_REGION (PHOBIUS); NON_CYTOPLASMIC_DOMAIN (PHOBIUS); SignalP-TM (SIGNALP_GRAM_POSITIVE); SignalP-noTM (SIGNALP_GRAM_NEGATIVE); SignalP-noTM (SIGNALP_EUK)	no GO terms	no GO terms
30		Chr8g09410a-00001	DNA damage-binding protein 1a	79	3	1.20804e-13	98.31						NON_CYTOPLASMIC_DOMAIN (PHOBIUS); SIGNAL_PEPTIDE_N_REGION (PHOBIUS); SIGNAL_PEPTIDE_H_REGION (PHOBIUS); SIGNAL_PEPTIDE_C_REGION (PHOBIUS); SIGNAL_PEPTIDE (PHOBIUS); SignalP-noTM (SIGNALP_EUK); SignalP-TM (SIGNALP_GRAM_POSITIVE); SignalP-noTM (SIGNALP_GRAM_NEGATIVE)	no GO terms	no GO terms
CDS failed to extract in 1 or more isolate (Class 5)
1		Chr1g24730a-00001	putative hydrophobin precursor protein	258	20	8.8366e-47	86.33	1	C:GO:0005576	C:extracellular region			IPR008119 (PRINTS); IPR010636 (PFAM); IPR036686 (G3DSA:3.20.120.GENE3D); mobidb-lite (MOBIDB_LITE); mobidb-lite (MOBIDB_LITE); IPR010636 (PANTHER); SIGNAL_PEPTIDE (PHOBIUS); SIGNAL_PEPTIDE_N_REGION (PHOBIUS); NON_CYTOPLASMIC_DOMAIN (PHOBIUS); SIGNAL_PEPTIDE_C_REGION (PHOBIUS); SIGNAL_PEPTIDE_H_REGION (PHOBIUS); SignalP-noTM (SIGNALP_EUK); SignalP-TM (SIGNALP_GRAM_POSITIVE); SignalP-noTM (SIGNALP_…	C:GO:0005576	C:extracellular region
2		Chr1g27990a-00001	hypothetical protein BJF96_g6322	279	20	2.38402e-76	69.76						mobidb-lite (MOBIDB_LITE); mobidb-lite (MOBIDB_LITE); SIGNAL_PEPTIDE_N_REGION (PHOBIUS); SIGNAL_PEPTIDE_H_REGION (PHOBIUS); SIGNAL_PEPTIDE_C_REGION (PHOBIUS); NON_CYTOPLASMIC_DOMAIN (PHOBIUS); SIGNAL_PEPTIDE (PHOBIUS); SignalP-noTM (SIGNALP_GRAM_NEGATIVE); SignalP-noTM (SIGNALP_EUK); SignalP-TM (SIGNALP_GRAM_POSITIVE)	no GO terms	no GO terms
3		Chr2g03590a-00001	predicted protein	66	2	3.5341e-19	88.86						SIGNAL_PEPTIDE_N_REGION (PHOBIUS); SIGNAL_PEPTIDE_H_REGION (PHOBIUS); SIGNAL_PEPTIDE_C_REGION (PHOBIUS); NON_CYTOPLASMIC_DOMAIN (PHOBIUS); SIGNAL_PEPTIDE (PHOBIUS); SignalP-noTM (SIGNALP_EUK); SignalP-TM (SIGNALP_GRAM_POSITIVE)	no GO terms	no GO terms
4		Chr3g09700a-00001	putative secreted protein	191	20	2.69272e-87	52.15						SIGNAL_PEPTIDE_C_REGION (PHOBIUS); SIGNAL_PEPTIDE_H_REGION (PHOBIUS); NON_CYTOPLASMIC_DOMAIN (PHOBIUS); SIGNAL_PEPTIDE_N_REGION (PHOBIUS); SIGNAL_PEPTIDE (PHOBIUS); SignalP-noTM (SIGNALP_EUK)	no GO terms	no GO terms
5		Chr3g10500a-00001	---NA---	125									NON_CYTOPLASMIC_DOMAIN (PHOBIUS); SIGNAL_PEPTIDE_C_REGION (PHOBIUS); SIGNAL_PEPTIDE_H_REGION (PHOBIUS); SIGNAL_PEPTIDE_N_REGION (PHOBIUS); SIGNAL_PEPTIDE (PHOBIUS); SignalP-noTM (SIGNALP_EUK)	no GO terms	no GO terms
6		Chr3g12130a-00001	guanyl-specific ribonuclease f1	138	20	1.0335e-73	93.54	6	F:GO:0003723; C:GO:0005634; P:GO:0006351; P:GO:0006996; F:GO:0016787; P:GO:0050789	F:RNA binding; C:nucleus; P:transcription, DNA-templated; P:organelle organization; F:hydrolase activity; P:regulation of biological process			G3DSA:3.10.450.30 (GENE3D); IPR000026 (PFAM); IPR000026 (PIRSF); PTHR42104 (PANTHER); PTHR42104:SF1 (PANTHER); SIGNAL_PEPTIDE_C_REGION (PHOBIUS); SIGNAL_PEPTIDE (PHOBIUS); NON_CYTOPLASMIC_DOMAIN (PHOBIUS); SIGNAL_PEPTIDE_N_REGION (PHOBIUS); SIGNAL_PEPTIDE_H_REGION (PHOBIUS); cd00606 (CDD); SignalP-noTM (SIGNALP_GRAM_NEGATIVE); SignalP-noTM (SIGNALP_EUK); SignalP-TM (SIGNALP_GRAM_POSITIVE); IPR016…	F:GO:0003723; F:GO:0004521; F:GO:0004540	F:RNA binding; F:endoribonuclease activity; F:ribonuclease activity
7		Chr4g12040a-00001	CFEM domain-containing protein	192	20	2.14227e-58	87.49						IPR008427 (SMART); IPR008427 (PFAM); mobidb-lite (MOBIDB_LITE); mobidb-lite (MOBIDB_LITE); mobidb-lite (MOBIDB_LITE); mobidb-lite (MOBIDB_LITE); PTHR35607 (PANTHER); PTHR35607:SF6 (PANTHER); SIGNAL_PEPTIDE_N_REGION (PHOBIUS); SIGNAL_PEPTIDE_H_REGION (PHOBIUS); SIGNAL_PEPTIDE (PHOBIUS); NON_CYTOPLASMIC_DOMAIN (PHOBIUS); SIGNAL_PEPTIDE_C_REGION (PHOBIUS); SignalP-noTM (SIGNALP_GRAM_NEGATIVE); Signa…	no GO terms	no GO terms
8		Chr8g02690a-00001	Pantothenate transporter liz1	241	20	1.15672e-138	73.65						SIGNAL_PEPTIDE_H_REGION (PHOBIUS); SIGNAL_PEPTIDE (PHOBIUS); SIGNAL_PEPTIDE_N_REGION (PHOBIUS); SIGNAL_PEPTIDE_C_REGION (PHOBIUS); NON_CYTOPLASMIC_DOMAIN (PHOBIUS); SignalP-TM (SIGNALP_GRAM_POSITIVE); SignalP-noTM (SIGNALP_GRAM_NEGATIVE); SignalP-noTM (SIGNALP_EUK)	no GO terms	no GO terms
Present in HVR (Class 6)
1	HVRE1	Chr2g09570a-00001	---NA---	154									SIGNAL_PEPTIDE_H_REGION (PHOBIUS); SIGNAL_PEPTIDE_C_REGION (PHOBIUS); NON_CYTOPLASMIC_DOMAIN (PHOBIUS); SIGNAL_PEPTIDE_N_REGION (PHOBIUS); SIGNAL_PEPTIDE (PHOBIUS); SignalP-TM (SIGNALP_GRAM_POSITIVE); SignalP-noTM (SIGNALP_EUK); SignalP-noTM (SIGNALP_GRAM_NEGATIVE)	no GO terms	no GO terms
2	HVRE2	Chr2g10820a-00001	40S ribosomal protein S26E	203	14	4.74159e-128	90.51						SIGNAL_PEPTIDE_C_REGION (PHOBIUS); SIGNAL_PEPTIDE (PHOBIUS); NON_CYTOPLASMIC_DOMAIN (PHOBIUS); SIGNAL_PEPTIDE_N_REGION (PHOBIUS); SIGNAL_PEPTIDE_H_REGION (PHOBIUS); SignalP-noTM (SIGNALP_EUK); SignalP-TM (SIGNALP_GRAM_POSITIVE)	no GO terms	no GO terms
3	HVRE3	Chr2g10960a-00001	predicted protein	115	20	1.19393e-78	81.96						SIGNAL_PEPTIDE_C_REGION (PHOBIUS); SIGNAL_PEPTIDE_H_REGION (PHOBIUS); SIGNAL_PEPTIDE_N_REGION (PHOBIUS); NON_CYTOPLASMIC_DOMAIN (PHOBIUS); SIGNAL_PEPTIDE (PHOBIUS); SignalP-noTM (SIGNALP_EUK)	no GO terms	no GO terms
4	HVRE4	Chr5g02460a-00001	Folylpolyglutamate synthetase	252	20	2.4135e-171	65.71	2	P:GO:0008150; F:GO:0016874	P:biological_process; F:ligase activity			IPR036615 (G3DSA:3.90.190.GENE3D); IPR036565 (G3DSA:3.40.1190.GENE3D); IPR001645 (PANTHER); IPR023600 (PTHR11136:PANTHER); SIGNAL_PEPTIDE_H_REGION (PHOBIUS); SIGNAL_PEPTIDE (PHOBIUS); SIGNAL_PEPTIDE_N_REGION (PHOBIUS); NON_CYTOPLASMIC_DOMAIN (PHOBIUS); SIGNAL_PEPTIDE_C_REGION (PHOBIUS); SignalP-noTM (SIGNALP_EUK); IPR036615 (SUPERFAMILY); IPR036565 (SUPERFAMILY)	F:GO:0004326; F:GO:0005524; P:GO:0009058; P:GO:0009396; F:GO:0016874	F:tetrahydrofolylpolyglutamate synthase activity; F:ATP binding; P:biosynthetic process; P:folic acid-containing compound biosynthetic process; F:ligase activity
Race 1 Effector (Class 7)
5	Ave1	Chr5g02170a-00001	EG45-like domain containing protein 2	134	20	7.92217e-84	69.78	2	F:GO:0016740; F:GO:0016757	F:transferase activity; F:transferase activity, transferring glycosyl groups			IPR009009 (PFAM); IPR036908 (G3DSA:2.40.40.GENE3D); PTHR47480 (PANTHER); SIGNAL_PEPTIDE_H_REGION (PHOBIUS); SIGNAL_PEPTIDE (PHOBIUS); SIGNAL_PEPTIDE_N_REGION (PHOBIUS); NON_CYTOPLASMIC_DOMAIN (PHOBIUS); SIGNAL_PEPTIDE_C_REGION (PHOBIUS); IPR007112 (PROSITE_PROFILES); SignalP-noTM (SIGNALP_GRAM_NEGATIVE); SignalP-noTM (SIGNALP_EUK); SignalP-TM (SIGNALP_GRAM_POSITIVE); IPR036908 (SUPERFAMILY)	no GO terms	no GO terms
Race 2 Candidates (Class 8)
6	R2C2	Chr4g03650a-00001	---NA---	60									NON_CYTOPLASMIC_DOMAIN (PHOBIUS); SIGNAL_PEPTIDE_C_REGION (PHOBIUS); SIGNAL_PEPTIDE (PHOBIUS); SIGNAL_PEPTIDE_N_REGION (PHOBIUS); SIGNAL_PEPTIDE_H_REGION (PHOBIUS); SignalP-noTM (SIGNALP_EUK)	no GO terms	no GO terms
7	R2C3	Chr4g03680a-00001	hypothetical protein VD0003_g10115	91	8	3.86277e-52	80.24						SIGNAL_PEPTIDE_N_REGION (PHOBIUS); SIGNAL_PEPTIDE (PHOBIUS); SIGNAL_PEPTIDE_C_REGION (PHOBIUS); NON_CYTOPLASMIC_DOMAIN (PHOBIUS); SIGNAL_PEPTIDE_H_REGION (PHOBIUS); SignalP-noTM (SIGNALP_GRAM_NEGATIVE); SignalP-noTM (SIGNALP_EUK); SignalP-TM (SIGNALP_GRAM_POSITIVE)	no GO terms	no GO terms
