# Supplementary material for: Comparative Genome Analyses of 18 Verticillium dahliae Tomato Isolates Reveals Phylogenetic and Race Specific Signatures
Source: Front Microbiol. 2020 Nov 30;11:573755. doi: 10.3389/fmicb.2020.573755 (PMC7734093; doi:10.3389/fmicb.2020.573755)
Supplement: Supplementary Table 10 — Meta data of V. dahliae isolates sequenced in this study. [file Table_10.CSV]

Strain	Group	Race	Mating Type	County/Prefecture	Field	Host	Region	Country	Year
HoMCF	1	3	MAT 1-2-1	Hokkaido		Tomato	Hokkaido	Japan	2010
JR2	1	1	MAT 1-2-1			Tomato		Canada	2000
VdLs17	1	3	MAT 1-2-1			Lettuce	California	USA	1996
Vdp4	1	1 and 3	MAT 1-2-1	Nagano		Sweet Pepper	Chubu	Japan	1991
Ca70	2	3	MAT 1-2-1	San Benito		Tomato	California	USA	2017
FL9b	2	3	MAT 1-2-1	Buncombe	RC1	Tomato	North Carolina	USA	2014
GFCB5	2	3	MAT 1-2-1	Gifu		Tomato	Honshu	Japan	2013
JL5c	2	3	MAT 1-2-1	Haywood	JL1	Tomato	North Carolina	USA	2017
Le1811	2	3	MAT 1-2-1			Tomato	California	USA
FF5a	3	3	MAT 1-1-1	Henderson	FF1	Tomato	North Carolina	USA	2017
FL7a	3	3	MAT 1-1-1	Buncombe	RC1	Tomato	North Carolina	USA	2014
KJ14a	3	3	MAT 1-1-1	Henderson	FF2	Tomato	North Carolina	USA	2017
NC85	3	3	MAT 1-1-1	Jackson	JC1	Tomato	North Carolina	USA	2017
Ca36	4	2	MAT 1-2-1	San Benito		Tomato	California	USA	2017
FL10b	4	3	MAT 1-2-1	Haywood	TC2	Tomato	North Carolina	USA	2014
GFCa2	4	2	MAT 1-2-1	Gifu		Tomato	Honshu	Japan	2013
Le1087	4	1	MAT 1-2-1	Davis		Tomato	California	USA
NC86	4	3	MAT 1-2-1	Jackson	JC1	Tomato	North Carolina	USA	2017
To22	4	2	MAT 1-2-1	Gunma		Tomato	Kanto	Japan	1991
Vd141	4	2	MAT 1-2-1			Aralia cordata		Japan
